# Supplementary material for: Copepod Lipidomics: Fatty Acid Substituents of Structural Lipids in Labidocerca aestiva, a Dominant Species in the Food Chain of the Apalachicola Estuary of the Gulf of Mexico
Source: Life (Basel). 2024 Dec 31;15(1):43. doi: 10.3390/life15010043 (PMC11766502; doi:10.3390/life15010043)
Supplement: Supplementary file 1 [file life-15-00043-s001.zip]

Archive with 1 entries (1 files):
- life-3367921-supplementary.xlsx
