# Supplementary material for: Copepod Lipidomics: Fatty Acid Substituents of Structural Lipids in Labidocerca aestiva, a Dominant Species in the Food Chain of the Apalachicola Estuary of the Gulf of Mexico
Source: Life (Basel). 2024 Dec 31;15(1):43. doi: 10.3390/life15010043 (PMC11766502; doi:10.3390/life15010043)
Supplement: Supplementary file 1 [file life-15-00043-s001.zip › life-3367921-supplementary.xlsx]

## Sheet: GPC
Glycerophosphocholines	Exact	[M+H]+	Retrieved	Intensity	ppm	R-IS-DG-C3	Rank	Composition
Maximum Peak Area							16191323
PC 28:0	677.49955	678.507	678.506	4.59018e+06	0.878399	2.70463	0.283496	14:0/14:0
PC 30:0	705.531	706.538	706.538	13442047	-0.0339684	7.92033	0.830201	14:0/16:0
PC 30:1	703.515	704.522	704.523	4.01442e+06	-1.3825	2.36538	0.247937	16:1/14:0
PC 32:0	733.562	734.569	734.569	9515267	0.185142	5.60659	0.587677	16:0/16:0
PC 32:1	731.546	732.554	732.554	3.9789e+06	-0.647051	2.34445	0.245743	16:0/16:1, 14:0/18:2
PC 32:2	729.531	730.538	730.539	2312285	-0.89523	1.36245	0.14281	14:0/18:2, 16:1/16:1
PC 32:4	725.5	726.507	726.506	663255	1.31589	0.390804	0.0409636	18:4/14:0
PC 33:0	747.578	748.585	748.585	1103499	0.729376	0.650204	0.0681537	17:0/16:0
PC 33:1	745.562	746.569	746.569	780402	0.811713	0.459829	0.0481988	17:1/16:0, 15:0/18:1
PC 33:5	737.5	738.507	738.506	1.96534e+06	0.888279	1.15802	0.121382
PC 33:6	735.484	736.491	736.491	556038	0.30686	0.327629	0.0343417
PC 34:0	761.593	762.601	762.601	638194	-0.0839233	0.376037	0.0394158	18:0/16:0
PC 34:1	759.578	760.585	760.584	1.48962e+06	0.849346	0.877715	0.0920012	18:1/16:0
PC 34:2	757.562	758.569	758.57	1.52825e+06	-0.862149	0.900479	0.0943872	16:0/18:2
PC 34:3	755.546	756.554	756.553	2.74794e+06	1.25041	1.61915	0.169717
PC 34:4	753.531	754.538	754.538	1.79896e+06	0.259762	1.05999	0.111107	16:0/18:4
PC 34:5	751.515	752.522	752.522	2471983	0.393344	1.45654	0.152673	16:1/18:4
PC 34:6	749.5	750.507	750.506	469761	1.23383	0.276793	0.0290131
PC 36:2	785.593	786.601	786.601	250638	0.160183	0.147681	0.0154798	18:1/18:1
PC 36:3	783.578	784.585	784.585	496486	0.453743	0.29254	0.0306637	20:3/16:0
PC 36:4	781.562	782.569	782.57	1.62998e+06	-0.797373	0.960419	0.10067	20:4/16:0
PC 36:5	779.546	780.554	780.554	8851267	-0.0435588	5.21535	0.546667	20:5/16:0
PC 36:6	777.531	778.538	778.537	8150451	0.983895	4.80241	0.503384	20:5/16:1, 14:0/22:6
PC 38:4	809.593	810.601	810.6	46262	0.574882	0.280334	0.0293843	18:0/20:4
PC 38:6	805.562	806.569	806.569	16191323	1.13567	9.54026	1	16:0/22:6
PC 38:7	803.546	804.554	804.554	3.65499e+06	0.280901	2.15359	0.225737	18:2/20:5, 16:1/22:6
PC 40:6	833.593	834.601	834.599	2.78254e+06	1.66067	1.63953	0.171854	18:0/22:6
PC 40:7	831.578	832.585	832.585	1.61201e+06	-0.136923	0.949829	0.09956	18:1/22:6, 20:2/20:5
PC 40:8	829.562	830.569	830.568	1.54666e+06	1.81321	0.911323	0.0955239	20:4/20:4, 18:2/22:6
PC 40:10	825.531	826.538	826.537	3.58399e+06	0.866264	2.11176	0.221353	20:5/20:5, 18:4/22:6
PC 42:10	853.562	854.569	854.567	2131160	1.1314	1.25572	0.131624	20:4/22:6, 20:5,/22:5
PC 42:11	851.546	852.554	852.553	9273025	0.745994	5.46386	0.572716	22:5/22:6
PC 44:12	877.562	878.569	878.568	6156391	1.05399	3.62747	0.380228	22:6/22:6
Lysoglycerophosphocholines	Exact	[M+H]+	Retrieved	Intensity	ppm	R-IS-DG-C3	Rank	Composition
Maximum Peak Area							4.73985e+06
LPC 16:0	495.332	496.34	496.34	4.73985e+06	0.435186	2.79282	1	16:0
LPC 16:1	493.317	494.324	494.324	450169	-0.210388	0.265249	0.0949754	16:1
LPC 18:0	523.364	524.371	524.371	1208389	0.450063	0.712008	0.254943	18:0
LPC 18:1	521.348	522.355	522.355	289240	0.930401	0.170426	0.0610231	18:1
LPC 18:2	519.332	520.34	520.34	120805	-0.545797	0.0711809	0.0254871	18:2
LPC 20:5	541.317	542.324	542.324	1.58628e+06	-0.118011	0.934667	0.334668	20:5
LPC 22:5	569.34814	570.355	570.355	278824	0.0280527	0.164289	0.0588254	22:5
LPC 22:6	567.33249	568.34	568.339	2.9632e+06	0.784742	1.74598	0.625169	22:6

## Sheet: Ceramides
Deoxy Ceramides	Exact	[MH]+	Retrieved	Intensity	ppm	R-IS-DG-C3	Rank	]
Maximum Peak Area							987440
Cer 34:2; O	519.502	520.509	520.509	384776	0.242071	0.226718	0.38967	m18:2/16:0
Cer 34:3; O	517.486	518.493	518.493	987440	-0.432021	0.58182	1	m18:3/16:0
Cer 36:3; O	545.517	546.524	546.525	231823	-0.373268	0.136595	0.234772	m18:3/18:0
Cer 42:3; O	629.611	630.618	630.618	225730	0.0253719	0.133005	0.228601	m18:2/24:1, m18:3/24:0
Cer 42:4; O	627.595	628.603	628.603	956390	-0.292713	0.563525	0.968554	m18:3/24:1
Cer 44:4; O	655.627	656.634	656.633	134580	1.74526	0.0792973	0.136292	m18:2/26:2, m17:0/27:4
Ceramides	Exact	[MH]+	Retrieved	Intensity	ppm	R-IS-DG-C3	Rank	Composition
Maximum Peak Area							2.73696e+06
Cer 34:2; O2	535.496	536.504	536.503	845913	1.34202	0.49843	0.30907	d18:1/16:1, d17:0/17:2
Cer 36:2; O2	563.528	564.535	564.534	190130	1.18682	0.112029	0.0694676	d18:2/18:0
Cer 36:3; O2	561.512	562.519	562.52	183299	-0.266657	0.108003	0.0669716	d18:3/18:0
Cer 40:3; O2	617.575	618.582	618.582	282715	-0.452648	0.166581	0.103295	d18:3/22:0
Cer 42:2; O2	647.622	648.629	648.629	928353	-0.308343	0.547005	0.339191	d18:1/24:1. d18:2/24:0
Cer 42:3; O2	645.606	646.613	646.613	2.73696e+06	0.80419	1.61268	1	d18:2/24:1, d18:3/24:0
Cer 42:4; O2	643.59	644.598	644.597	569532	0.868759	0.33558	0.208089	d18:3/24:1
Cer 44:3; O2	673.637	674.645	674.645	786907	0.0148226	0.463662	0.287511	d18:2/26:1, d18:3/26:0
Cer 44:4; O2	671.622	672.629	672.628	378213	1.14476	0.222851	0.138187	d18:3/26:1, d18:2/26:2

## Sheet: SM
Sphingomyelins	Exact	[M+H]+	Retrieved	Intensity	ppm	R-IS-DG-C3	Rank
Maximum Peak Area							15036056
SM 32:2;O2	672.521	673.528	673.528	314113	-0.665154	0.185082	0.0208907
SM 34:1;O2	702.568	703.575	703.575	651692	-0.366699	0.383991	0.043342
SM 34:2;O2	700.552	701.559	701.559	3.48185e+06	0.0456127	2.05158	0.231566
SM 34:3;O2	698.536	699.544	699.544	1.1403e+06	-1.15504	0.671889	0.0758377
SM 35:3;O2	712.552	713.559	713.559	6597495	0.507316	3.88738	0.438778
SM 36:3;O2	726.568	727.575	727.575	858206	-0.821909	0.505673	0.0570765
SM 37:3;O2	740.583	741.591	741.59	5.21492e+06	0.596016	3.07274	0.346827
SM 38:3;O2	754.599	755.606	755.606	401136	-0.0370563	0.236358	0.0266783
SM 39:3;O2	768.615	769.622	769.622	696756	-0.205296	0.410543	0.046339
SM 40:2;O2	784.646	785.653	785.652	499370	1.08445	0.294239	0.0332115
SM 40:3;O2	782.63	783.637	783.636	1.07059e+06	1.69977	0.630812	0.0712013
SM 40:4:O2	780.615	781.622	781.621	348152	0.7574	0.205138	0.0231544
SM 41:3;O2	796.646	797.653	797.652	2596973	0.905155	1.53019	0.172716
SM 41:4:O2	794.63	795.637	795.636	3.20055e+06	1.4856	1.88583	0.212858
SM 42:2;O2	812.677	813.684	813.685	2.55475e+06	-0.550582	1.50531	0.169908
SM 42:3;O2	810.661	811.669	811.669	6.75171e+06	0.199589	3.97825	0.449034
SM 42:4:O2	808.646	809.653	809.653	1.54304e+06	0.298893	0.909188	0.102622
SM 43:3;O2	824.677	825.684	825.684	2.51113e+06	0.60798	1.47961	0.167007
SM 43:4:O2	822.661	823.669	823.668	15036056	0.658032	8.85956	1
SM 44:3;O2	838.693	839.7	839.7	3.87538e+06	0.585924	2.28345	0.257739
SM 44:4:O2	836.677	837.684	837.684	1.37411e+06	0.945463	0.809656	0.0913879
Hydroxysphingomyelins	Exact	[M+H]+	Retrieved	Intensity	ppm	R-IS-DG-C3	Rank
Maximum Peak Area							2.17998e+06
HSM 34:2;O3	716.547	717.554	717.554	108949	0.232735	0.0641951	0.0499771
HSM 36:4:O3	740.547	741.554	741.554	2.17998e+06	0.535362	1.28449	1

## Sheet: Carotenoids
Carotenoids	Exact	[M+H]+	Retrieved	Intensity	ppm	R-IS-DG-C3	Rank
Maximum Peak Area							6744663
Carotene	535.43	536.438	536.437	3575731	0.825259	2.10689	0.530157
Echinenone	550.417	551.425	551.424	148179	0.475133	0.0873099	0.0219698
Astaxanthin	596.387	597.394	597.394	6744663	0.287917	3.9741	1
Halocynthiaxanthin-3-acetate	640.413	641.42	641.42	636078	0.841882	0.37479	0.0943083
Astaxanthin -14:0	806.585	807.592	807.591	5865956	1.4017	3.45634	0.869718
Astaxanthin -20:5	880.601	881.608	881.607	828683	1.00044	0.488277	0.122865

## Sheet: TAG
Triacylglycerols	Exact	[M+NH4]+	Retrieved	Intensity	ppm	R-IS-DG-C3	Rank	Composition
Maximum Peak Area							3.08421e+06
TG 45:0	764.689	782.723	782.723	314516	0.863328	0.18532	0.101976	14:0/16:0/15:0
TG 45:1	762.674	780.708	780.708	171322	-0.082301	0.100946	0.055548
TG 46:0	778.705	796.739	796.739	1.15473e+06	-0.532487	0.680392	0.374401	16:0/16:0/14:0 & 14:0/14:0/18:0
TG 46:1	776.689	794.723	794.723	1.62534e+06	0.875458	0.957682	0.526986	16:1/16:0/14:0
TG 46:2	774.674	792.708	792.707	696486	1.30659	0.410384	0.225823	16:1/16:1/14:0
TG 47:0	792.721	810.755	810.754	564663	1.1665	0.332711	0.183082	16:0/16:0/15:0 & 16:0/17:0/14:0
TG 47:1	790.705	808.739	808.739		0.155485	0.405582	0.223181	16:1/16:0/15:0 & 16:0/17:0/14:0
TG 47:2	788.689	806.723	806.723	223642	-0.0672511	0.131774	0.0725118
TG 48:0	806.736	824.77	824.771	898037	-0.635635	0.529142	0.291172	16:0/16:0/16:0 & 16:0/18:0/14:0
TG 48:1	804.72069	822.755	822.754	2014959	0.346397	1.18726	0.653314	16:0/16:0/16:1 & 16:0/14:0/18:1
TG 48:2	802.705	820.739	820.739	1.7256e+06	-0.201038	1.01676	0.559494	16:0/16:1/16:1
TG 50:1	832.752	850.786	850.786	1.24328e+06	0.0537703	0.732565	0.403111	18:1/16:0/16:0 & 16:1/18:0/16:0
TG 50:2	830.736	848.77	848.77	1.33851e+06	0.0421162	0.788678	0.433988	18:1/18:1/14:0 & 18:1/16:1/16:0
TG 50:3	828.721	846.755	846.754	971502	0.703565	0.572429	0.314992	16:0/16:1/18:2 & 16:0/16:0/18:3
TG 50:4	826.705	844.739	844.739	1.02629e+06	-0.62061	0.604709	0.332755
TG 50:5	824.689	842.723	842.722	1.78049e+06	0.873059	1.0491	0.577292
TG 51:1	846.768	864.801	864.8	96922.1	1.74115	0.0571085	0.0314253
TG 51:2	844.752	862.786	862.785	86609.9	0.94548	0.0510323	0.0280817
TG 51:3	842.736	860.77	860.77	109430	0.320349	0.0644785	0.0354807
TG 51:4	840.721	858.755	858.754	128992	1.11295	0.076005	0.0418235
TG 51:5	838.705	856.739	856.738	524754	0.438578	0.309196	0.170142
TG 51:6	836.689	854.723	854.722	426394	1.36389	0.25124	0.138251
TG 52:0	860.783	878.817	880.833	212616	-0.265945	0.125273	0.0981149	18:0/18:0/16:0 & 20:0/16:0/16:0
TG 52:1	860.783	878.817	878.816	328313	1.5427	0.193449	0.10645
TG 52:2	858.768	876.801	876.801	581224	0.462758	0.342469	0.188452
TG 52:3	856.752	874.786	874.786	509879	-0.0848813	0.300431	0.165319	18:2/18:1/16:0
TG 52:4	854.736	872.77	872.769	694646	1.03778	0.4093	0.225226	18:2/18:2/16:0
TG 52:5	852.721	870.755	870.754	1.97495e+06	0.121443	1.16368	0.640344	20:5/16:0/16:0
TG 52:6	850.705	868.739	868.739	2.34985e+06	-0.258136	1.38458	0.761897
TG 52:7	848.689	866.723	866.722	1.03869e+06	1.64499	0.612019	0.336777
TG 54:3	884.783	902.817	902.817	314053	0.549111	0.154487	0.0850107	18:1/18:1/18:1
TG 54:5	880.752	898.786	898.786	1.13603e+06	-0.405272	0.669372	0.368337	18:2/18:2/18:1
TG 54:6	878.736	896.77	896.77	3.08421e+06	0.251733	1.81728	1	18:2/18:2/18:2 & 20:5/18:1/16:0
TG 54:7	876.721	894.755	894.755	1.99212e+06	-0.10534	1.1738	0.64591
TG 54:8	874.705	892.739	892.739	934423	-0.340809	0.550581	0.30297
TG 56:6	906.768	924.801	924.801	1.25377e+06	0.4063	0.738747	0.406512
TG 56:7	904.752	922.786	922.785	1.18285e+06	0.515555	0.696957	0.383516
TG 56:8	902.736	920.77	920.769	707584	1.57015	0.416923	0.229422
TG 56:9	900.721	918.755	918.755	839453	-0.0590506	0.494623	0.272178
TG 56:10	898.705	916.739	916.739	1.38317e+06	-0.0155475	0.81499	0.448467
TG 56:11	896.689	914.723	914.723	809507	-0.0155818	0.476978	0.262468
TG 58:6	934.799	952.833	952.832	185725	0.793158	0.109433	0.060218
TG 58:10	926.736	944.77	944.769	982961	1.11746	0.579181	0.318707
TG 58:11	924.721	942.755	942.754	2202293	0.303098	1.29764	0.714054

## Sheet: Furan Lipids
Furan DG	Exact	[M+NH4]+	Retrieved	Intensity	ppm	R-IS-DG-C3	Rank	Composition
Maximum Peak Area							2.11021e+06
Furan DG 34:0	620.502	638.535	638.535	2.11021e+06	0.0548129	0.185757	1	[Furan FA 18:0 = 277.2162; 0.20 ppm]+
Furan DG 36:0	648.533	666.567	666.567	1.41343e+06	0.0675101	0.124422	0.669807	[Furan FA 18:0 = 277.2162; 0.22 ppm]+
Furan DG 38:0	676.564	694.598	694.598	1.08473e+06	0.712642	0.0954865	0.514039	[Furan FA 18:0 = 277.2162; 1.4 ppm]+
Furan DG 40:0	704.596	722.629	722.63	1.01716e+06	-0.25601	0.0895389	0.48202	[Furan FA 22:0 = 333.2788; 0.30 ppm]+
Furan MG	Exact	[M+NH4]+	Retrieved	Intensity	ppm	R-IS-DG-C3	Rank
Maximum Peak Area							1268419
MG Furan 20:0	396.288	414.321	414.321	1268419	0.721662	0.111657	1	[Furan FA 20:0 = 305.2475; 1.4 ppm]+
MG Furan 22:0	424.319	442.353	442.353	197674	0.314229	0.0174008	0.155843	[Furan FA 22:0 = 333.2788; 0.63 ppm]+
